# Supplementary material for: Medication-Seeking Behaviors and Correlated Characteristics of Zolpidem Users in Taiwan—A Shared Patient Network Analysis
Source: Healthcare (Basel). 2024 Mar 14;12(6):660. doi: 10.3390/healthcare12060660 (PMC10970090; doi:10.3390/healthcare12060660)
Supplement: Supplementary file 1 [file healthcare-12-00660-s001.zip]

Archive with 1 entries (1 files):
- healthcare-2884175-supplementary.pdf
